# Supplementary material for: Fission Yeast Polarization: Modeling Cdc42 Oscillations, Symmetry Breaking, and Zones of Activation and Inhibition
Source: Cells. 2020 Jul 24;9(8):1769. doi: 10.3390/cells9081769 (PMC7464287; doi:10.3390/cells9081769)
Supplement: Supplementary file 1 [file cells-09-01769-s001.zip]

Archive with 1 entries (1 files):
- cells-853887-supplementary.mp4
